# Supplementary material for: SIV infection induces aging-like alterations in cardiac cellularity and macrophage populations of rhesus macaques
Source: J Leukoc Biol. 2026 Jun 5;118(6):qiag069. doi: 10.1093/jleuko/qiag069 (PMC13316664; doi:10.1093/jleuko/qiag069)
Supplement: qiag069_Supplementary_Data [file qiag069_supplementary_data.zip]

Archive with 3 entries (3 files):
- Petkov et al Supplemental Table 1-antibodies.docx
- Supplement figure 1 (1) updated.pdf
- Petkov et al Supplemental Figure legends.docx
